# Supplementary material for: Activation of VGLL4 Suppresses Cardiomyocyte Maturational Hypertrophic Growth
Source: Cells. 2024 Aug 13;13(16):1342. doi: 10.3390/cells13161342 (PMC11352427; doi:10.3390/cells13161342)
Supplement: Supplementary file 1 [file cells-13-01342-s001.zip]

Archive with 2 entries (2 files):
- cells-2932544-6_Supplemental information_Final_ZL.pdf
- Original blots_All blots.pdf
